# Supplementary material for: A Small-Volume, Low-Cost, and Versatile Continuous Culture Device
Source: PLoS One. 2015 Jul 21;10(7):e0133384. doi: 10.1371/journal.pone.0133384 (PMC4510131; doi:10.1371/journal.pone.0133384)
Supplement: S1 File — (ZIP) [file pone.0133384.s013.zip]

Archive with 30 entries (27 files):
- File S1/
- File S1/.DS_Store
- __MACOSX/
- __MACOSX/File S1/
- __MACOSX/File S1/._.DS_Store
- File S1/FR-A1.SLDPRT
- __MACOSX/File S1/._FR-A1.SLDPRT
- File S1/FR-B1.SLDPRT
- __MACOSX/File S1/._FR-B1.SLDPRT
- File S1/FR-C1.SLDPRT
- __MACOSX/File S1/._FR-C1.SLDPRT
- File S1/FR-D1; FR-D2.SLDPRT
- __MACOSX/File S1/._FR-D1; FR-D2.SLDPRT
- File S1/FR-E1.SLDPRT
- __MACOSX/File S1/._FR-E1.SLDPRT
- File S1/FR-F1.SLDPRT
- __MACOSX/File S1/._FR-F1.SLDPRT
- File S1/FR-G1 to G3.SLDPRT
- __MACOSX/File S1/._FR-G1 to G3.SLDPRT
- File S1/FR-H1 to H3.SLDPRT
- __MACOSX/File S1/._FR-H1 to H3.SLDPRT
- File S1/FR-I1 to I3.SLDPRT
- __MACOSX/File S1/._FR-I1 to I3.SLDPRT
- File S1/FR-J1 to J3.SLDPRT
- __MACOSX/File S1/._FR-J1 to J3.SLDPRT
- File S1/FR-L1 to L3.SLDPRT
- __MACOSX/File S1/._FR-L1 to L3.SLDPRT
- File S1/FR-M1 to M3.SLDPRT
- __MACOSX/File S1/._FR-M1 to M3.SLDPRT
- __MACOSX/._File S1
