# Supplementary material for: A Small-Volume, Low-Cost, and Versatile Continuous Culture Device
Source: PLoS One. 2015 Jul 21;10(7):e0133384. doi: 10.1371/journal.pone.0133384 (PMC4510131; doi:10.1371/journal.pone.0133384)
Supplement: S2 File — (ZIP) [file pone.0133384.s014.zip]

Archive with 6 entries (3 files):
- File S2/
- File S2/VCCD 1.0 Assembly.easm
- __MACOSX/
- __MACOSX/File S2/
- __MACOSX/File S2/._VCCD 1.0 Assembly.easm
- __MACOSX/._File S2
