# Supplementary material for: A Small-Volume, Low-Cost, and Versatile Continuous Culture Device
Source: PLoS One. 2015 Jul 21;10(7):e0133384. doi: 10.1371/journal.pone.0133384 (PMC4510131; doi:10.1371/journal.pone.0133384)
Supplement: S1 Table — Contains detailed description for each part belonging to the VCCD frame, as well as their reference code in S1 Fig and S1 Appendix. (XLSX) [file pone.0133384.s016.xlsx]

## Sheet: Feuil1
	Product description	Source	Approx. price (USD)	Order/Part number	required number or amount per system	Approx. price per system (USD)	Reference code in S1 Fig. and S1 Appendix
	Clear Plexiglass acrylic sheet, 0.708'' X 24'' X 48''	eplastics.com	174.60 / Sheet	ACRYCLR0.750PM24X48	<1 (see S1 Appendix for machining details)	106.42	FR-A1; B1; G1/G2/G3; H1/H2/H3
	Clear Plexiglass acrylic sheet, 0.354'' X 24'' X 48''	eplastics.com	102.40 / Sheet	ACRYCLR0.375PM24X48	<1 (see S1 Appendix for machining details)	44.53	FR-C1; D1/D2; E1; F1
	Clear Plexiglass acrylic rod, 1.5'' Diameter, 6' Length	eplastics.com	78.34 / Rod	ACREXR1.500	<1 (see S1 Appendix for machining details)	6.07	FR-I1/I2/I3
	Clear Plexiglass acrylic rod, 2.0'' Diameter, 6' Length	eplastics.com	180.47 / Rod	ACREXR2.00	<1 (see S1 Appendix for machining details)	20.87	FR-J1/J2/J3
	Ultra Machinable Brass rod (Alloy 360), 1" Diameter, 1' Length	McMaster-CARR	36.00 / Rod	8953K981	<1 (3X 0.706'', see S1 Appendix for machining details)	6.35	FR-L1/L2/L3
	VWR Spinbar Magnetic Stir Bars, Polygon, 1/4 x 1" (manually decapsulated)	VWR	8.50 each	74950-288	3	25.50	FR-M1/M2/M3
