# Supplementary material for: A Small-Volume, Low-Cost, and Versatile Continuous Culture Device
Source: PLoS One. 2015 Jul 21;10(7):e0133384. doi: 10.1371/journal.pone.0133384 (PMC4510131; doi:10.1371/journal.pone.0133384)
Supplement: S3 Table — Contains detailed description for each part belonging to the VCCD Electronics, as well as their reference code on S3–S8 Figs. (XLSX) [file pone.0133384.s018.xlsx]

## Sheet: Feuil1
	Product description	Source	Approx. price (USD)	Order/Part number	required number or amount per system	Approx. price per system (USD)	Reference code in S1-S8 Figs.
	CONNECTORS, HDR1X6	Digi-Key	3.89	796949-6-ND	3	11.67	J1 (digital output from EL-C1 [NI-USB-6008]), J2 and J3 (connected to FR-N1/N2/N3 [pinch valves] and to FR-K1/K2/K3 [mixers] via EL-F1/F2/F3)
	MOS_3TEN, IRF620	Digi-Key	0.96	IRF620PBF-ND	6	5.76	Q1/Q2/Q3/Q4/Q5/Q6
	NPN Transistor, TIP120	Digi-Key	0.66	TIP120-ND	1	0.66	Q7
	74STD, 7474N	Digi-Key	0.62	296-1668-5-ND	1	0.62	U6
	74HC, 74HC4040N	Digi-Key	0.71	296-8324-5-ND	1	0.71	U3
	Variable resistor, 10K	Digi-Key	2.38	3299W-103LF-ND	1	2.38	U9
	CLOCK OSCILLATOR 1.2288MHz	Digi-Key	2.98	XC230-ND	1	2.98	U4
	CONNECTORS, HDR1X3(strip)	Digi-Key	0.95	609-2224-ND	3	2.85	J4/J5/J6 (connected to FR-O1/O2/O3 [Photo emitters] via EL-E1/E2/E3)
	CONNECTORS, HDR1X8	Digi-Key	5.42	796949-8-ND	1	5.42	J7 (analog input to EL-C1 [NI-USB-6008])
	CONNECTORS, HDR1X4(strip)	Digi-Key	0.95	609-2224-ND	3	2.85	J8/J9/J10 (connected to FR-P1/P2/P3 [Photo receivers] via EL-G1/G2/G3)
	RESISTOR, 1kΩ	Digi-Key	0.08	CF14JT1K00CT-ND	9	0.72	R1/R2/R3/R4/R5/R6 and R12/R13/R14
	RESISTOR, 6.8kΩ	Digi-Key	0.08	CF14JT6K80CT-ND	3	0.24	R9/R10/R11
	CONNECTORS, HDR1X4	Digi-Key	2.30	796949-4-ND	1	2.3	J11
	CAPACITOR, 100nF	Digi-Key	0.29	445-5303-ND	5	1.45	C1/C2/C3/C4/C5
	DIODE, GP20D	Digi-Key	0.51	EGP20DFSCT-ND	3	1.53	D1/D2/D3
	OPAMP, LM324N	Digi-Key	0.39	296-1391-5-ND	1	0.39	U5
	74STD, 74LS04N	Digi-Key	0.74	296-1629-5-ND	1	0.74	U1
	CONN DIN 3 PIN FEMALE PANEL MNT	Digi-Key	1.75	CP-1230-ND	3	5.25	EL-E1/E2/E3 (connected to J4/J5/J6; connected to J12)
	CONN DIN 4 PIN FEMALE PANEL MNT	Digi-Key	1.84	CP-1240-ND	3	5.52	EL-F1/F2/F3 (connected to J2 and J3; connected to J13)
	CONN DIN 5 PIN FEMALE PANEL MNT	Digi-Key	2.74	CP-1250-ND	3	8.22	EL-G1/G2/G3 (connected to J8/J9/J10; connected to J14)
	CONN CIRCULAR DIN 3 PIN MALE	Digi-Key	1.66	CP-1030-ND	3	4.98	J12 (connected to EL-E1/E2/E3)
	CONN CIRCULAR DIN 4 PIN MALE	Digi-Key	1.71	CP-1040-ND	3	5.13	J13 (connected to EL-F1/F2/F3)
	CONN CIRCULAR DIN 5 PIN MALE	Digi-Key	1.79	CP-1050-ND	3	5.37	J14 (connected to EL-G1/G2/G3)
	PCB COPPER CLAD POS 6X9" 2-SIDE	Digi-Key	21.35	473-1024-ND	1	21.35	EL-A1 (main board, ~3X4''), photo emitters (FR-O1/O2/O3, ~0.65X1'') and photo receivers (FR-P1/P2/P3, ~0.65X1'') printed circuit boards
	BOX STEEL 8X8X3" BLACK	Digi-Key	40.51	HM338-ND	1	40.51	FR-Q1 (electronics box)
	MODULE POWER ENTRY FLANGE 10A	Digi-Key	7.44	CCM1666-ND	1	7.44	EL-D1 (connected to EL-J1)
	Power Supply +12V/-12V/+5V	Digi-Key	63.01	454-1314-ND	1	63.01	EL-B1
	NPN Transistor PN2222A	Digi-Key	0.22	PN2222ATFCT-ND	3	0.66	Q8
	RESISTOR, 5.6kΩ	Digi-Key	0.08	CF14JT5K60CT-ND	3	0.24	R16
	RESISTOR, 100Ω	Digi-Key	0.08	CF14JT100RCT-ND	3	0.24	R15
	RESISTOR, 470kΩ	Digi-Key	0.08	CF14JT470KCT-ND	6	0.48	R17 and R18
	DAQ USB-6008	National Instruments	189.00	NI USB-6008	1	189	EL-C1 (connected to J1 and J7, and to a computer USB port by EL-I1)
	CAP ALUM 3000UF 35V AXIAL	Digi-Key	19.32	WBR3000-35A-ND	1	19.32	EL-H1 (sticked and solded directly on EL-B1)
	6 VDC, 2100 RPM DC MOTOR	Jameco electronics	3.74 each	2173044	3	11.22	Mixer (connected to J3 via J13 and EL-F1/F2/F3), part of FR-K1/K2/K3
	5mm Green LED 300mcd/30° @20mA - Water Clear Lens, 573nm	Electron.com	0.04 each	530AG7C	3	0.12	LED1 (connected to J4/J5/J6 via J12 and EL-E1/E2/E3), part of FR-O1/O2/O3
	Photodiode Receiver, Fiber Optics, Plastic, 60nA, 100Mbps	Digi-Key	4.18 each	FB120-ND	3	12.54	PH1 (connected to J8/J9/J10 via J14 and EL-G1/G2/G3), part of FR-P1/P2/P3
	Solenoid operated 3-way pinch valve for dual silicone tubing, 12V	BIO-CHEM FLUIDICS	130.77 each	100PD3MP12-02S	3	392.31	Pinch valve (connected to J2 via J13 and EL-F1/F2/F3), part of FR-N1/N2/N3
	USB cable A-B male 3M 2.0	Digi-Key	3.30	AE1463-ND	1	3.30	EL-I1
	Power cord 6 feet AWG 18/3 SVT Black	Jameco electronics	4.49	161761	1	4.49	EL-J1
